# Supplementary material for: Affective evaluation of images influences personality judgments through gaze perception
Source: PLoS One. 2020 Nov 5;15(11):e0241351. doi: 10.1371/journal.pone.0241351 (PMC7643958; doi:10.1371/journal.pone.0241351)
Supplement: S2 Appendix — (XLSX) [file pone.0241351.s002.xlsx]

## Sheet: ResponseTimes in Experiment 1
	Invalid-cue		Valid-cue		No-cue
subID	Negative	Positive	Negative	Positive	Negative	Positive
1	0.303514	0.301262	0.284629	0.301651	0.333737	0.34928
2	0.349991	0.357856	0.298491	0.309045	0.404995	0.410466
3	0.257638	0.237523	0.239782	0.234674	0.273328	0.270536
4	0.313296	0.321519	0.284004	0.305353	0.359722	0.364887
5	0.32106	0.29577	0.275599	0.295105	0.379021	0.34627
6	0.269598	0.28286	0.285269	0.290438	0.312635	0.301858
7	0.307363	0.295861	0.28349	0.280072	0.343643	0.328908
8	0.270932	0.265262	0.242683	0.250057	0.325503	0.325055
9	0.252285	0.260387	0.261364	0.255864	0.328713	0.303663
10	0.292815	0.269544	0.251281	0.261314	0.33539	0.321917
11	0.300533	0.297934	0.286607	0.287127	0.361486	0.346818
12	0.246743	0.24791	0.27198	0.26131	0.269604	0.278124
13	0.382918	0.367917	0.378511	0.393357	0.43522	0.440373
14	0.293013	0.297487	0.297222	0.301386	0.353885	0.356907
15	0.408154	0.373781	0.360216	0.37251	0.39964	0.374605
16	0.483043	0.523395	0.47087	0.463058	0.521003	0.506334
17	0.277112	0.280251	0.283003	0.280722	0.33909	0.317421
18	0.357595	0.346924	0.340965	0.355598	0.388749	0.387078
19	0.334665	0.318924	0.330984	0.329282	0.388186	0.404924
20	0.37917	0.396999	0.348515	0.394681	0.456713	0.523813
Note. Response times are indicated by seconds.

## Sheet: ResponseTimes in Experiment 2
	Valid-cue				Invalid-cue
subID	Positive	Negative	Neutral	Random	Positive	Negative	Neutral	Random
1	0.274359	0.259254	0.277637	0.258404	0.301258	0.305516	0.296827	0.300312
2	0.459449	0.546745	0.483293	0.496384	0.511865	0.509074	0.469862	0.517049
3	0.445575	0.414757	0.422762	0.438612	0.443401	0.455481	0.451429	0.44483
4	0.310343	0.31856	0.314811	0.321306	0.311233	0.313402	0.31714	0.303829
5	0.351129	0.360688	0.348858	0.368662	0.393219	0.391021	0.384561	0.398276
6	0.418735	0.4271	0.429546	0.409141	0.471927	0.475382	0.479707	0.47931
7	0.383877	0.379846	0.38198	0.340471	0.382682	0.406624	0.383442	0.385128
8	0.453441	0.458562	0.409943	0.446713	0.489771	0.505606	0.493359	0.478595
9	0.352306	0.336549	0.333868	0.320978	0.333669	0.325148	0.326977	0.322703
10	0.335795	0.340463	0.362615	0.361591	0.367511	0.352528	0.364697	0.386215
11	0.347528	0.331955	0.368095	0.3362	0.390419	0.384078	0.36814	0.385777
12	0.388963	0.390878	0.391251	0.374813	0.392268	0.401165	0.365504	0.417917
13	0.372499	0.387242	0.381468	0.393779	0.452704	0.40029	0.397126	0.399229
14	0.34777	0.324072	0.324466	0.347428	0.32395	0.349586	0.343969	0.339462
15	0.365271	0.364233	0.391778	0.365115	0.391632	0.403374	0.39603	0.389272
16	0.27172	0.299034	0.28708	0.283064	0.32478	0.333371	0.332163	0.338855
17	0.337191	0.338266	0.336197	0.339252	0.337516	0.337391	0.33569	0.340078
18	0.320551	0.343616	0.324856	0.325456	0.332539	0.314684	0.324563	0.32706
19	0.379121	0.341434	0.330313	0.374607	0.363509	0.372204	0.393281	0.367075
20	0.271767	0.267435	0.268902	0.257234	0.266513	0.27195	0.266212	0.273385
21	0.34154	0.356852	0.350964	0.350394	0.36838	0.354494	0.367829	0.346235
22	0.299695	0.281935	0.285654	0.255124	0.352044	0.361237	0.348828	0.333587
23	0.330152	0.319836	0.309987	0.293248	0.314589	0.3333	0.311612	0.324521
24	0.286039	0.25632	0.281469	0.272442	0.259516	0.269684	0.298934	0.271129
Note. Response times are indicated by seconds.

## Sheet: RatingScores in Experiment 1
	Invalid-cue		Valid-cue		No-cue
subID	Negative	Positive	Negative	Positive	Negative	Positive
1	5	3.6	5.83333	7	5.33333	5.5
2	4.5	2.16667	6.5	8.16667	5.33333	2.66667
3	4.33333	4.33333	3.83333	5.16667	5.83333	4.83333
4	5.33333	5	5.83333	6	4.83333	5
5	1	1	9	9	5	5
6	5.83333	5.33333	4.5	5.33333	4.66667	6.5
7	4.83333	5.66667	5	5.33333	5.2	4.66667
8	3.83333	4.5	4.16667	6.16667	4.83333	5.33333
9	4.16667	4.83333	4.5	4.5	4.33333	5.33333
10	4.66667	5.33333	6.5	7.16667	6.5	5.66667
11	2.33333	1.83333	8.5	8.33333	4.33333	4.33333
12	4	4	3.66667	4.66667	3.83333	4.5
13	5.5	5.16667	4.16667	4.16667	5.16667	5.66667
14	3.16667	3	5.5	5.33333	4	3.8
15	4.66667	4.5	3.83333	5.16667	3.16667	6.33333
16	4.33333	3.83333	3.8	4.16667	4.5	5.33333
17	3.5	3.83333	6.83333	6.66667	5.83333	5.83333
18	3.16667	3.2	3	3.6	3.16667	4
19	4.2	4.16667	4.6	4	4.8	4.83333
20	5.5	4.83333	5.33333	5.5	5.4	5

## Sheet: RatingScores in Experiment 2
	Valid-cue				Invalid-cue
subID	Positive	Negative	Neutral	Random	Positive	Negative	Neutral	Random
1	6.18182	3.83333	5.54545	5.81818	4.45455	5.45455	4.83333	5
2	6.27273	5.66667	6	5.58333	2.5	2.41667	3.16667	2.91667
3	3.54545	3.83333	3.22222	3.81818	4.27273	3.58333	3.45455	4.16667
4	6	5.16667	5.75	5.33333	6	5.66667	5.5	5.75
5	4.25	3.91667	4.5	3.91667	3.91667	4.25	4.83333	4.16667
6	5.08333	4	4.58333	4.08333	5.08333	4.33333	5.33333	5.08333
7	5.75	4.16667	4.75	4.5	4.63636	3.16667	4.66667	4.83333
8	5.66667	5.5	5.66667	5.41667	5	5	5.08333	5.08333
9	4.66667	4.5	5.25	4.16667	4.66667	4.41667	4.63636	4.63636
10	5.5	4.5	4.75	5.08333	4	3.33333	2.91667	3.16667
11	5.25	5.75	5.41667	4.54545	3.83333	3.75	4.09091	3.58333
12	7.66667	7.66667	7.33333	7.2	2.41667	3.08333	3.5	2.83333
13	7.66667	3.83333	5.75	5.41667	6.75	3.83333	6.5	5.25
14	5.36364	5.41667	5.66667	6	2.33333	2.08333	2.33333	2.11111
15	5.33333	3.91667	4.33333	5	3.45455	3.5	4	3.33333
16	6.5	6.91667	6.58333	6.33333	1.58333	1.25	1	1
17	5.83333	5.33333	5.58333	5.66667	4.75	4.75	4.66667	4.5
18	5.33333	4.91667	4.16667	5.33333	2.16667	2.83333	2	2.91667
19	5.91667	6.72727	6	7.09091	1.41667	2.09091	2.16667	2.63636
20	5.41667	5.33333	5.33333	5.58333	5.33333	5.5	5.08333	5.33333
21	3.5	3.81818	3.58333	4.41667	4.16667	4.09091	3.25	3.83333
22	6.83333	6.83333	7.58333	7.5	7.08333	6.81818	6.75	7.08333
23	5.88889	3.6	5.66667	5.41667	4.81818	3.25	6.16667	4.16667
24	7.16667	5.58333	6.16667	6.41667	6.4	5.75	5.83333	5.66667

## Sheet: Data for Additional analysis
	Random condition
	Valid		Invalid
subID	positive	negative	positive	negative
1	4.2	7.16667	5.33333	4.66667
2	6.16667	5	3	2.83333
3	4	3.6	4.16667	4.16667
4	5.33333	5.33333	5.66667	5.83333
5	3.83333	4	4.16667	4.16667
6	4	4.16667	4.83333	5.33333
7	4.66667	4.33333	4.66667	5
8	5.33333	5.5	5.16667	5
9	4.33333	4	4.5	4.8
10	5	5.16667	3.5	2.83333
11	4.6	4.5	3.66667	3.5
12	7	7.4	2.83333	2.83333
13	3.5	7.33333	3.5	7
14	6.33333	5.66667	2.2	2
15	4.66667	5.33333	3.66667	3
16	6.33333	6.33333	1	1
17	5.66667	5.66667	4.16667	4.83333
18	5.5	5.16667	3.16667	2.66667
19	7	7.16667	2.5	2.8
20	5.5	5.66667	5.33333	5.33333
21	4.16667	4.66667	4.16667	3.5
22	7.5	7.5	6.83333	7.33333
23	4.66667	6.16667	3.33333	5
24	6	6.83333	5.5	5.83333
